# Supplementary material for: Evaluating the independent influence of sexual transmission on HBV infection in China: a modeling study
Source: BMC Public Health. 2021 Feb 19;21:388. doi: 10.1186/s12889-021-10408-5 (PMC7893752; doi:10.1186/s12889-021-10408-5)
Supplement: Supplementary file 2 — Additional file 2 Supplementary Data. The supplementary data included initial conditions and estimated parameter values of the models (1) and (2). [file 12889_2021_10408_MOESM2_ESM.xlsx]

## Sheet: Sheet1
Birth rate	Vaccination coverage rate of newborns	Male susceptible individuals in 1992	Female susceptible individuals in 1992	Male chronic HBV infections in 1992	Female chronic HBV infections in 1992	Male recovered individuals in 1992	Female recovered individuals in 1992	Condom usage rate
0.01809	0.3426	6.85699e+06	6.13572e+06	754536	899568	3.53376e+06	2.93774e+06	0.036
0.0177	0.381	7.11718e+06	6.37805e+06	783166	935095	3.66785e+06	3.05377e+06	0.038
0.01712	0.3965	8.27391e+06	7.51382e+06	1.44154e+06	913490	3.73175e+06	3.78512e+06	0.038
0.01698	0.4519	8.04384e+06	7.37215e+06	1.28909e+06	1.08433e+06	3.74098e+06	3.52503e+06	0.038
0.01657	0.5591	8.08315e+06	7.45107e+06	1.60536e+06	1.02821e+06	3.44863e+06	3.63158e+06	0.038
0.01564	0.5677	7.17391e+06	6.60293e+06	1.555e+06	1.14689e+06	4.47145e+06	4.3994e+06	0.038
0.01464	0.6119	6.32901e+06	5.82579e+06	1.41253e+06	840374	3.90338e+06	4.05289e+06	0.039
0.01403	0.7662	5.79602e+06	5.33273e+06	1.29358e+06	769250	3.57467e+06	3.70988e+06	0.042
0.01338	0.8295	5.72921e+06	5.31597e+06	1.27866e+06	766832	3.53346e+06	3.69822e+06	0.046
0.01286	0.8428	5.96145e+06	5.55206e+06	1.3305e+06	800888	3.67669e+06	3.86246e+06	0.049
0.01241	0.8772	5.4244e+06	5.04951e+06	1.45391e+06	1.02512e+06	4.53388e+06	4.54835e+06	0.053
0.01229	0.9237	4.75931e+06	4.45469e+06	1.27565e+06	904361	3.97798e+06	4.01256e+06	0.057
0.0124	0.9342	4.70565e+06	4.42057e+06	1.26127e+06	897434	3.93312e+06	3.98183e+06	0.0631
0.01209	0.984	4.72894e+06	4.44096e+06	1.26751e+06	901572	3.95259e+06	4.00019e+06	0.068
0.0121	0.9842	4.61343e+06	4.34452e+06	1.23655e+06	881994	3.85604e+06	3.91332e+06	0.0738
0.01214	0.9843	4.48129e+06	4.23814e+06	1.13447e+06	872633	4.327e+06	4.29259e+06	0.0792
0.01195	0.9847	4.72289e+06	4.4875e+06	1.19563e+06	923974	4.56029e+06	4.54515e+06	0.0832
0.0119	0.986	4.99464e+06	4.74605e+06	1.26443e+06	977210	4.82268e+06	4.80702e+06	0.0889
0.01193	0.991	5.42152e+06	5.14552e+06	1.37249e+06	1.05946e+06	5.23486e+06	5.21163e+06	0.0975
0.0121	0.9967	5.66074e+06	5.37484e+06	1.43305e+06	1.10668e+06	5.46584e+06	5.44389e+06	0.1034
0.01208	0.9967	5.19578e+06	5.05866e+06	1.38677e+06	974166	5.7993e+06	6.02368e+06	0.1129
0.01237	0.9967	5.53755e+06	5.34234e+06	1.47799e+06	1.0288e+06	6.18078e+06	6.36148e+06	0.1265
0.01207	0.9967	5.58617e+06	5.31011e+06	1.49096e+06	1.02259e+06	6.23504e+06	6.3231e+06	0.138
0.01295	0.9967	5.82171e+06	5.54273e+06	1.55383e+06	1.06739e+06	6.49794e+06	6.6001e+06	0.1616
0.01243	0.9967	5.27929e+06	4.99599e+06	1.40906e+06	962098	5.89251e+06	5.94906e+06	0.1616
0.01243	0.9967	4.5515e+06	4.31077e+06	1.36085e+06	896819	5.77879e+06	5.86425e+06	0.1616
0.01243	0.9967	5.013e+06	4.76949e+06	1.49883e+06	992252	6.36473e+06	6.48828e+06	0.1616
0.01243	0.9967	4.88373e+06	4.56721e+06	1.46018e+06	950169	6.2006e+06	6.2131e+06	0.1616
0.01243	0.9967	5.02141e+06	4.79875e+06	1.50135e+06	998340	6.37541e+06	6.52809e+06	0.1616
0.01243	0.9967	5.33369e+06	5.15843e+06	1.59471e+06	1.07317e+06	6.77189e+06	7.01739e+06	0.1616
0.01243	0.9967	3.0715e+06	2.82819e+06	1.03026e+06	694299	4.16679e+06	4.09044e+06	0.1616
0.01243	0.9967	2.23302e+06	2.02797e+06	749015	497851	3.02932e+06	2.93307e+06	0.1616
0.01243	0.9967	2.83927e+06	2.56878e+06	952365	630615	3.85175e+06	3.71524e+06	0.1616
0.01243	0.9967	2.7651e+06	2.56009e+06	927487	628483	3.75113e+06	3.70269e+06	0.1616
0.01243	0.9967	3.64603e+06	3.41172e+06	1.22297e+06	837552	4.9462e+06	4.93441e+06	0.1616
0.01243	0.9967	3.28995e+06	3.05196e+06	1.06442e+06	660139	5.13241e+06	5.08976e+06	0.1616
0.01243	0.9967	3.14382e+06	2.95247e+06	1.01714e+06	638620	4.90445e+06	4.92384e+06	0.1616
0.01243	0.9967	3.44063e+06	3.24037e+06	1.11317e+06	700892	5.36749e+06	5.40397e+06	0.1616
0.01243	0.9967	3.26404e+06	3.06793e+06	1.05603e+06	663593	5.09199e+06	5.11639e+06	0.1616
0.01243	0.9967	3.06676e+06	2.88231e+06	992208	623445	4.78424e+06	4.80684e+06	0.1616
0.01243	0.9967	2.84035e+06	2.57783e+06	954509	631920	5.0187e+06	4.78924e+06	0.1616
0.01243	0.9967	2.43727e+06	2.22247e+06	819053	544809	4.30649e+06	4.12903e+06	0.1616
0.01243	0.9967	2.53042e+06	2.29683e+06	850355	563037	4.47107e+06	4.26718e+06	0.1616
NaN	NaN	2.18565e+06	1.98388e+06	734495	486320	3.86189e+06	3.68575e+06	NaN
NaN	NaN	2.06685e+06	1.90688e+06	694572	467446	3.65198e+06	3.54271e+06	NaN
NaN	NaN	2.00599e+06	1.82358e+06	674120	447027	3.54445e+06	3.38795e+06	NaN
NaN	NaN	1.85845e+06	1.66464e+06	624538	408064	3.28375e+06	3.09266e+06	NaN
NaN	NaN	1.74294e+06	1.56108e+06	585721	382678	3.07966e+06	2.90027e+06	NaN
NaN	NaN	1.6736e+06	1.50675e+06	562418	369358	2.95713e+06	2.79932e+06	NaN
NaN	NaN	1.59468e+06	1.42086e+06	535897	348304	2.81769e+06	2.63975e+06	NaN
NaN	NaN	1.4787e+06	1.32602e+06	431275	301751	3.13417e+06	2.89624e+06	NaN
NaN	NaN	1.46658e+06	1.3007e+06	427740	295991	3.10849e+06	2.84095e+06	NaN
NaN	NaN	1.39271e+06	1.22108e+06	406195	277872	2.95191e+06	2.66705e+06	NaN
NaN	NaN	1.36732e+06	1.21829e+06	398790	277237	2.8981e+06	2.66095e+06	NaN
NaN	NaN	1.39679e+06	1.26945e+06	407385	288880	2.96056e+06	2.7727e+06	NaN
NaN	NaN	1.36477e+06	1.25834e+06	398047	286352	2.8927e+06	2.74843e+06	NaN
NaN	NaN	1.37416e+06	1.24482e+06	400785	283275	2.9126e+06	2.7189e+06	NaN
NaN	NaN	1.3207e+06	1.19506e+06	385194	271949	2.7993e+06	2.6102e+06	NaN
NaN	NaN	1.32197e+06	1.20411e+06	385563	274011	2.80197e+06	2.62998e+06	NaN
NaN	NaN	1.29527e+06	1.17087e+06	377775	266445	2.74538e+06	2.55737e+06	NaN
NaN	NaN	1.16346e+06	1.07395e+06	339334	244390	2.46602e+06	2.34568e+06	NaN
NaN	NaN	1.11638e+06	1.05273e+06	325601	239561	2.36622e+06	2.29933e+06	NaN
NaN	NaN	1.12825e+06	1.06272e+06	329063	241835	2.39138e+06	2.32116e+06	NaN
NaN	NaN	1.01088e+06	958090	294830	218025	2.1426e+06	2.09263e+06	NaN
NaN	NaN	1.00948e+06	976884	294424	222302	2.13965e+06	2.13368e+06	NaN
NaN	NaN	866640	881055	252763	200495	1.83689e+06	1.92437e+06	NaN
NaN	NaN	825768	846393	240842	192607	1.75026e+06	1.84866e+06	NaN
NaN	NaN	841865	873572	245537	198792	1.78437e+06	1.90803e+06	NaN
NaN	NaN	769436	806767	224412	183590	1.63086e+06	1.76211e+06	NaN
NaN	NaN	660089	709751	192520	161513	1.39909e+06	1.55021e+06	NaN
NaN	NaN	630014	700091	183749	159314	1.33534e+06	1.52911e+06	NaN
NaN	NaN	577208	659743	168348	150133	1.22342e+06	1.44099e+06	NaN
NaN	NaN	549417	639863	160242	145609	1.16452e+06	1.39757e+06	NaN
NaN	NaN	452587	539190	132001	122699	959281	1.17768e+06	NaN
NaN	NaN	416141	514404	121371	117059	882030	1.12354e+06	NaN
NaN	NaN	380661	480775	111023	109406	806830	1.05009e+06	NaN
NaN	NaN	342478	442351	99886.6	100662	725899	966167	NaN
NaN	NaN	299303	401411	87294.3	91345.9	634388	876747	NaN
NaN	NaN	276972	383606	80781.3	87294.2	587056	837859	NaN
NaN	NaN	215245	312262	62778.1	71059	456223	682032	NaN
NaN	NaN	176912	274119	51597.9	62379.1	374974	598720	NaN
NaN	NaN	146421	239294	42705	54454.2	310347	522657	NaN
NaN	NaN	129578	220770	37792.4	50239	274647	482199	NaN
NaN	NaN	101522	183095	29609.8	41665.5	215181	399910	NaN
NaN	NaN	79490.6	152267	23184.1	34650.1	168484	332575	NaN
NaN	NaN	62588.6	125674	18254.5	28598.6	132660	274492	NaN
NaN	NaN	51367.4	108071	14981.7	24592.9	108876	236045	NaN
NaN	NaN	39065.2	85786.5	11393.7	19521.8	82800.5	187372	NaN
NaN	NaN	29106.2	66707.3	8489.06	15180.1	61692	145700	NaN
NaN	NaN	20905.5	50893.7	6097.27	11581.5	44310.3	111160	NaN
NaN	NaN	15307.9	38482.6	4464.66	8757.18	32445.8	84052.3	NaN
NaN	NaN	9882.68	26992.4	2882.37	6142.46	20946.8	58955.9	NaN
NaN	NaN	5984.19	17159.1	1745.34	3904.77	12683.8	37478.4	NaN
NaN	NaN	3371.82	10050.1	983.418	2287.02	7146.73	21951	NaN
NaN	NaN	2455.83	7657.68	716.263	1742.6	5205.25	16725.6	NaN
NaN	NaN	1751.93	5205.88	510.964	1184.66	3713.29	11370.5	NaN
NaN	NaN	1179.5	3652.43	344.012	831.154	2500.01	7977.5	NaN
NaN	NaN	870.351	2687.79	253.845	611.639	1844.75	5870.57	NaN
NaN	NaN	628.844	1729.84	183.408	393.646	1332.87	3778.26	NaN
NaN	NaN	419.699	1183.52	122.409	269.325	889.572	2585.01	NaN
NaN	NaN	291.283	960.058	84.9551	218.473	617.389	2096.92	NaN
